# Supplementary material for: A new species of Paramunida Baba, 1988 from the Central Pacific Ocean and a new genus to accommodate P. granulata (Henderson, 1885)
Source: Zookeys. 2014 Jul 10;(425):15–32. doi: 10.3897/zookeys.425.7882 (PMC4137303; doi:10.3897/zookeys.425.7882)
Supplement: XML Treatment for Paramunida [file zookeys.425.7882-treatment1.xml]

<!DOCTYPE tp:taxon-treatment
  PUBLIC "-//TaxonX//DTD Taxonomic Treatment Publishing DTD v0 20100105//EN" "tax-treatment-NSO.dtd">
<tp:taxon-treatment xmlns:tp="http://www.plazi.org/taxpub"><tp:treatment-meta><kwd-group><label>Taxon classification</label><kwd><named-content content-type="kingdom">Animalia</named-content></kwd><kwd><named-content content-type="order">Decapoda</named-content></kwd><kwd><named-content content-type="family">Munididae</named-content></kwd></kwd-group><mixed-citation publication-type="journal"><person-group><name><surname>Cabezas</surname><given-names>Patricia</given-names></name><name><surname>Macpherson</surname><given-names>Enrique</given-names></name></person-group><article-title>A new species of <italic>Paramunida</italic> Baba, 1988 from the Central Pacific Ocean and a new genus to accommodate <italic>P. granulata</italic> (Henderson, 1885)</article-title><source>Zookeys</source><day>10</day><month>7</month><year>2014</year><volume>2014</volume><issue>425</issue><fpage>15</fpage><lpage>32</lpage><pub-id pub-id-type="doi">10.3897/zookeys.425.7882</pub-id></mixed-citation></tp:treatment-meta><tp:nomenclature><label>Genus</label><tp:taxon-name>
                        <tp:taxon-name-part taxon-name-part-type="genus">Paramunida</tp:taxon-name-part>
                    </tp:taxon-name><tp:taxon-authority>Baba, 1988</tp:taxon-authority><tp:nomenclature-citation-list><tp:nomenclature-citation><tp:taxon-name>Paramunida</tp:taxon-name><comment> Baba, 1988: 175 (gender: feminine). – <xref ref-type="bibr" rid="B29">Poore 2004</xref>: 239. – <xref ref-type="bibr" rid="B7">Baba 2005</xref>: 197. – <xref ref-type="bibr" rid="B11">Baba et al. 2008</xref>: 171 (compilation of species). – <xref ref-type="bibr" rid="B8">Baba et al. 2009</xref>: 277. – <xref ref-type="bibr" rid="B15">Cabezas et al. 2010</xref>: 5. – <xref ref-type="bibr" rid="B27">Macpherson and Baba 2011</xref>: 60.</comment></tp:nomenclature-citation></tp:nomenclature-citation-list></tp:nomenclature><tp:treatment-sec sec-type="Diagnosis"><title>Diagnosis.</title><p>(modified from <xref ref-type="bibr" rid="B8">Baba et al. 2009</xref>) Carapace as long as wide; dorsal surface covered with spinules, indistinct transverse striae; posterior margin with some spines; rostrum short, basally subtriangular, distally ending in spine; supraocular spines small, clearly not reaching midlength of rostrum and falling short the end of the corneae; margin between rostral and supraocular spines straight or slightly concave; anterolateral spines well developed at front near anterolateral angles, reaching the level between rostrum and supraocular spines; lateral margins with some spines. Eyes large, maximum corneal diameter about one-third distance between anterolateral spines. Lateral margin of antennular article 1 with distal slender portion about half as long as proximal inflated portion, with 2 distal small spines. Antennal peduncle with anterior prolongation of article 1 spiniform; article 2 with distomesial spine never reaching end of anterior prolongation of article 1. P1–P4 long and slender, squamate; P2–P4 dactyli slender, curved and unarmed on flexor margin. Male gonopods only present on the second abdominal somite.</p><!--PageBreak--></tp:treatment-sec><tp:treatment-sec sec-type="Type species"><title>Type species.</title><p><italic><tp:taxon-name>Paramunida setigera</tp:taxon-name></italic> Baba, 1988; by original designation.</p></tp:treatment-sec><tp:treatment-sec sec-type="Remarks"><title>Remarks.</title><p>The <italic><tp:taxon-name>Munida scabra</tp:taxon-name></italic> group was recognized by K. Baba in 1981. It included five species – <italic><tp:taxon-name>Munida scabra</tp:taxon-name></italic> (Henderson, 1885), <italic><tp:taxon-name>Munida granulata</tp:taxon-name></italic> (Henderson, 1885), <italic><tp:taxon-name>Munida proxima</tp:taxon-name></italic> (Henderson, 1885), <italic><tp:taxon-name>Munida tricarinata</tp:taxon-name></italic> (Alcock, 1894) and <italic><tp:taxon-name>Munida hawaiiensis</tp:taxon-name></italic> (Baba, 1981) – all characterized by having a short rostrum, carapace without transverse ridges covered by spinules and granules, the antennal peduncle with a well-developed anterior prolongation of article 1, and male gonopods absent from first abdominal somite. All these peculiarities suggested that the <italic>scabra</italic> group represented an independent lineage from <italic><tp:taxon-name>Munida</tp:taxon-name></italic>, but further investigations were recommended. Later work confirmed the taxonomic significance of this group and the genus <italic><tp:taxon-name>Paramunida</tp:taxon-name></italic> Baba, 1988 was formally described in a report on the chirostylid and galatheid crustaceans from the “Albatross” Philippine Expedition (<xref ref-type="bibr" rid="B6">Baba 1988</xref>). This new genus accommodated the species belonging to the <italic>scabra</italic> group plus two new described species <italic><tp:taxon-name>Paramunida longior</tp:taxon-name></italic> and <italic><tp:taxon-name>Paramunida setigera</tp:taxon-name></italic>. <italic><tp:taxon-name>Paramunida</tp:taxon-name></italic> was substantially enlarged through the MUSORSTOM-TDSB expeditions in waters around the Philippines, Indonesia and New Caledonia (<xref ref-type="bibr" rid="B21">Macpherson 1993</xref>; <xref ref-type="bibr" rid="B7">Baba 2005</xref>), Wallis and Futuna (<xref ref-type="bibr" rid="B22">Macpherson 1996</xref>), eastern Australia (<xref ref-type="bibr" rid="B3">Ahyong and Poore 2004</xref>), Fiji and Tonga (<xref ref-type="bibr" rid="B24">Macpherson 2004</xref>), French Polynesia (<xref ref-type="bibr" rid="B25">Macpherson 2006</xref>), New Zealand (<xref ref-type="bibr" rid="B1">Ahyong 2007</xref>), Taiwan and Japan (<xref ref-type="bibr" rid="B8">Baba et al. 2009</xref>; <xref ref-type="bibr" rid="B26">Macpherson and Baba 2009</xref>), and the Solomon Islands (<xref ref-type="bibr" rid="B14">Cabezas et al. 2009</xref>). Most recently, the taxonomic revision of the genus resulted in the description of 11 new species (<xref ref-type="bibr" rid="B15">Cabezas et al. 2010</xref>), and examination of material collected during the PANGLAO expeditions added three new ones namely <italic><tp:taxon-name>Paramunida akaina</tp:taxon-name></italic>, <italic><tp:taxon-name>Paramunida aspera</tp:taxon-name></italic> and <italic><tp:taxon-name>Paramunida aurora</tp:taxon-name></italic> (Cabezas &amp; Chan, 2014). After the taxonomic rearrangements proposed in the present study the genus <italic><tp:taxon-name>Paramunida</tp:taxon-name></italic> comprises 40 species (see below).</p></tp:treatment-sec><ref-list><ref id="B29"><mixed-citation xmlns:xlink="http://www.w3.org/1999/xlink" xlink:type="simple"><person-group><name name-style="western"><surname>Poore</surname><given-names>GCB</given-names></name></person-group> (<year>2004</year>) <source>Marine decapod Crustacea of southern Australia. A guide to identification (with chapter on Stomatopoda by Shane Ahyong).</source><publisher-name>CSIRO Publishing</publisher-name>, <publisher-loc>Melbourne</publisher-loc>, <size units="page">574 pp</size>.</mixed-citation></ref><ref id="B7"><mixed-citation xmlns:xlink="http://www.w3.org/1999/xlink" xlink:type="simple"><person-group><name name-style="western"><surname>Baba</surname><given-names>K</given-names></name></person-group> (<year>2005</year>) <article-title>Deep-sea chirostylid and galatheid crustaceans (Decapoda: Anomura) from the Indo-West Pacific, with a list of species.</article-title><source>Galathea Reports</source><volume>20</volume>: <fpage>1</fpage>–<lpage>317</lpage>.</mixed-citation></ref><ref id="B11"><mixed-citation xmlns:xlink="http://www.w3.org/1999/xlink" xlink:type="simple"><person-group><name name-style="western"><surname>Baba</surname><given-names>K</given-names></name><name name-style="western"><surname>Macpherson</surname><given-names>E</given-names></name><name name-style="western"><surname>Poore</surname><given-names>GCB</given-names></name><name name-style="western"><surname>Ahyong</surname><given-names>ST</given-names></name><name name-style="western"><surname>Bermudez</surname><given-names>A</given-names></name><name name-style="western"><surname>Cabezas</surname><given-names>P</given-names></name><name name-style="western"><surname>Lin</surname><given-names>CW</given-names></name><name name-style="western"><surname>Nizinski</surname><given-names>M</given-names></name><name name-style="western"><surname>Rodrigues</surname><given-names>C</given-names></name><name name-style="western"><surname>Schnabel</surname><given-names>KE</given-names></name></person-group> (<year>2008</year>) <article-title>Catalogue of squat lobsters of the world (Crustacea: Decapoda: Anomura–families Chirostylidae, Galatheidae and Kiwaidae).</article-title><source>Zootaxa</source><volume>1905</volume>: <fpage>1</fpage>–<lpage>220</lpage>. doi: <ext-link ext-link-type="doi" xlink:href="10.1651/07-2823R.1" xlink:type="simple">10.1651/07-2823R.1</ext-link></mixed-citation></ref><ref id="B8"><mixed-citation xmlns:xlink="http://www.w3.org/1999/xlink" xlink:type="simple"><person-group><name name-style="western"><surname>Baba</surname><given-names>K</given-names></name><name name-style="western"><surname>Macpherson</surname><given-names>E</given-names></name><name name-style="western"><surname>Lin</surname><given-names>CW</given-names></name><name name-style="western"><surname>Chan</surname><given-names>TY</given-names></name></person-group> (<year>2009</year>) <source>Crustacean Fauna of Taiwan. Squat lobsters (Chirostylidae and Galatheidae).</source><publisher-name>National Taiwan Ocean University</publisher-name>, <publisher-loc>Keelung</publisher-loc>, <size units="page">311 pp</size>.</mixed-citation></ref><ref id="B15"><mixed-citation xmlns:xlink="http://www.w3.org/1999/xlink" xlink:type="simple"><person-group><name name-style="western"><surname>Cabezas</surname><given-names>P</given-names></name><name name-style="western"><surname>Macpherson</surname><given-names>E</given-names></name><name name-style="western"><surname>Machordom</surname><given-names>A</given-names></name></person-group> (<year>2010</year>) <article-title>Taxonomic revision of the genus <italic>Paramunida</italic> Baba, 1988 (Crustacea: Decapoda: Galatheidae): a morphological and molecular approach.</article-title><source>Zootaxa</source><volume>2712</volume>: <fpage>1</fpage>–<lpage>60</lpage>.</mixed-citation></ref><ref id="B27"><mixed-citation xmlns:xlink="http://www.w3.org/1999/xlink" xlink:type="simple"><person-group><name name-style="western"><surname>Macpherson</surname><given-names>E</given-names></name><name name-style="western"><surname>Baba</surname><given-names>K</given-names></name></person-group> (<year>2011</year>) <article-title>Taxonomy of squat lobsters.</article-title> In: <person-group><name name-style="western"><surname>Poore</surname><given-names>G</given-names></name><name name-style="western"><surname>Ahyong</surname><given-names>S</given-names></name><name name-style="western"><surname>Taylor</surname><given-names>J</given-names></name></person-group> (<role>Eds</role>) <source>The Biology of Squat Lobsters</source>. <publisher-name>CSIRO Publishing</publisher-name>, <publisher-loc>Australia</publisher-loc>, <fpage>40</fpage>–<lpage>73</lpage>.</mixed-citation></ref><ref id="B6"><mixed-citation xmlns:xlink="http://www.w3.org/1999/xlink" xlink:type="simple"><person-group><name name-style="western"><surname>Baba</surname><given-names>K</given-names></name></person-group> (<year>1988</year>) <article-title>Chirostylid and galatheid crustaceans (Decapoda: Anomura) of the "Albatross" Philippine Expedition, 1907–1910.</article-title><source>Researches on Crustacea, Special Number</source><volume>2</volume>: <fpage>1</fpage>–<lpage>203</lpage>.</mixed-citation></ref><ref id="B21"><mixed-citation xmlns:xlink="http://www.w3.org/1999/xlink" xlink:type="simple"><person-group><name name-style="western"><surname>Macpherson</surname><given-names>E</given-names></name></person-group> (<year>1993</year>) <article-title>Crustacea Decapoda: species of the genus <italic>Paramunida</italic> Baba, 1988 (Galatheidae) from the Philippines, Indonesia and New Caledonia.</article-title> In: <person-group><name name-style="western"><surname>Crosnier</surname><given-names>A</given-names></name></person-group> (<role>Ed</role>)  <issue-title>Résultats des Campagnes MUSORSTOM</issue-title>, <volume>volume 10</volume>. <source>Mémoires du Muséum National d'Histoire Naturelle, Paris</source><volume>156</volume>: <fpage>443</fpage>–<lpage>473</lpage>.</mixed-citation></ref><ref id="B22"><mixed-citation xmlns:xlink="http://www.w3.org/1999/xlink" xlink:type="simple"><person-group><name name-style="western"><surname>Macpherson</surname><given-names>E</given-names></name></person-group> (<year>1996</year>) <article-title>Crustacea Decapoda: new records of species of the genera <italic>Munida</italic> Leach, 1820 and <italic>Paramunida</italic> Baba, 1988 (Galatheidae) from New Caledonia, with the descriptions of three new species.</article-title> In: <person-group><name name-style="western"><surname>Crosnier</surname><given-names>A</given-names></name></person-group> (<role>Ed</role>) <issue-title>Résultats des Campagnes MUSORSTOM</issue-title>, <volume>volume 15</volume>. <source>Mémoires du Muséum National d'Histoire Naturelle, Paris</source><volume>168</volume>: <fpage>423</fpage>–<lpage>431</lpage>.</mixed-citation></ref><ref id="B3"><mixed-citation xmlns:xlink="http://www.w3.org/1999/xlink" xlink:type="simple"><person-group><name name-style="western"><surname>Ahyong</surname><given-names>ST</given-names></name><name name-style="western"><surname>Poore</surname><given-names>GCB</given-names></name></person-group> (<year>2004</year>) Deep-water Galatheidae (Crustacea: Decapoda: Anomura) from southern and eastern Australia. Zootaxa 472, 3–76.</mixed-citation></ref><ref id="B24"><mixed-citation xmlns:xlink="http://www.w3.org/1999/xlink" xlink:type="simple"><person-group><name name-style="western"><surname>Macpherson</surname><given-names>E</given-names></name></person-group> (<year>2004</year>) <article-title>Species of the genus <italic>Munida</italic> Leach, 1820 and related genera from Fiji and Tonga (Crustacea: Decapoda: Galatheidae).</article-title> In: <person-group><name name-style="western"><surname>Marshall</surname><given-names>BA</given-names></name><name name-style="western"><surname>Richer de Forges</surname><given-names>B</given-names></name></person-group> (<role>Eds</role>) <issue-title>Tropical Deep-Sea Benthos</issue-title>, <volume>volume 23</volume>. <source>Mémoires du Muséum National d'Histoire Naturelle, Paris</source><volume>191</volume>: <fpage>231</fpage>–<lpage>292</lpage>.</mixed-citation></ref><ref id="B25"><mixed-citation xmlns:xlink="http://www.w3.org/1999/xlink" xlink:type="simple"><person-group><name name-style="western"><surname>Macpherson</surname><given-names>E</given-names></name></person-group> (<year>2006</year>) <article-title>Galatheidae (Crustacea, Decapoda) from the Austral Islands, Central Pacific.</article-title> In: <person-group><name name-style="western"><surname>Richer de Forges</surname><given-names>B</given-names></name><name name-style="western"><surname>Justine</surname><given-names>JL</given-names></name></person-group> (<role>Eds</role>)  <issue-title>Tropical Deep-Sea Benthos</issue-title>. <volume>Volume 24</volume>. <source>Mémoires du Muséum National d'Histoire Naturelle, Paris</source><volume>193</volume>: <fpage>285</fpage>–<lpage>333</lpage>.</mixed-citation></ref><ref id="B1"><mixed-citation xmlns:xlink="http://www.w3.org/1999/xlink" xlink:type="simple"><person-group><name name-style="western"><surname>Ahyong</surname><given-names>ST</given-names></name></person-group> (<year>2007</year>) <article-title>Decapod Crustacea collected by the NORFANZ Expedition: Galatheidae and Polychelidae.</article-title><source>Zootaxa</source><volume>1593</volume>: <fpage>1</fpage>–<lpage>54</lpage>.</mixed-citation></ref><ref id="B26"><mixed-citation xmlns:xlink="http://www.w3.org/1999/xlink" xlink:type="simple"><person-group><name name-style="western"><surname>Macpherson</surname><given-names>E</given-names></name><name name-style="western"><surname>Baba</surname><given-names>K</given-names></name></person-group> (<year>2009</year>) <article-title>New species of squat lobsters of the genera <italic>Agononida</italic> and <italic>Paramunida</italic> (Crustacea: Decapoda: Anomura: Galatheidae) from the western Pacific.</article-title><source>Zootaxa</source><volume>2024</volume>: <fpage>56</fpage>–<lpage>68</lpage>.</mixed-citation></ref><ref id="B14"><mixed-citation xmlns:xlink="http://www.w3.org/1999/xlink" xlink:type="simple"><person-group><name name-style="western"><surname>Cabezas</surname><given-names>P</given-names></name><name name-style="western"><surname>Macpherson</surname><given-names>E</given-names></name><name name-style="western"><surname>Machordom</surname><given-names>A</given-names></name></person-group> (<year>2009</year>) <article-title>Morphological and molecular description of new species of squat lobster (Crustacea: Decapoda: Galatheidae) from the Solomon and Fiji Islands (South-West Pacific).</article-title><source>Zoological Journal of the Linnean Society</source><volume>156</volume>: <fpage>465</fpage>–<lpage>493</lpage>. doi: <ext-link ext-link-type="doi" xlink:href="10.1111/j.1096-3642.2008.00492.x" xlink:type="simple">10.1111/j.1096-3642.2008.00492.x</ext-link></mixed-citation></ref></ref-list></tp:taxon-treatment>
