# Supplementary material for: A new species of Paramunida Baba, 1988 from the Central Pacific Ocean and a new genus to accommodate P. granulata (Henderson, 1885)
Source: Zookeys. 2014 Jul 10;(425):15–32. doi: 10.3897/zookeys.425.7882 (PMC4137303; doi:10.3897/zookeys.425.7882)
Supplement: XML Treatment for Hendersonida [file zookeys.425.7882-treatment3.xml]

<!DOCTYPE tp:taxon-treatment
  PUBLIC "-//TaxonX//DTD Taxonomic Treatment Publishing DTD v0 20100105//EN" "tax-treatment-NSO.dtd">
<tp:taxon-treatment xmlns:tp="http://www.plazi.org/taxpub"><tp:treatment-meta><kwd-group><label>Taxon classification</label><kwd><named-content content-type="kingdom">Animalia</named-content></kwd><kwd><named-content content-type="order">Decapoda</named-content></kwd><kwd><named-content content-type="family">Munididae</named-content></kwd></kwd-group><mixed-citation publication-type="journal"><person-group><name><surname>Cabezas</surname><given-names>Patricia</given-names></name><name><surname>Macpherson</surname><given-names>Enrique</given-names></name></person-group><article-title>A new species of <italic>Paramunida</italic> Baba, 1988 from the Central Pacific Ocean and a new genus to accommodate <italic>P. granulata</italic> (Henderson, 1885)</article-title><source>Zookeys</source><day>10</day><month>7</month><year>2014</year><volume>2014</volume><issue>425</issue><fpage>15</fpage><lpage>32</lpage><pub-id pub-id-type="doi">10.3897/zookeys.425.7882</pub-id></mixed-citation></tp:treatment-meta><tp:nomenclature><label>Genus</label><tp:taxon-name>
                        <tp:taxon-name-part taxon-name-part-type="genus">Hendersonida</tp:taxon-name-part>
                        <object-id xmlns:xlink="http://www.w3.org/1999/xlink" content-type="zoobank" xlink:type="simple">http://zoobank.org/C149D702-673C-48D8-BD97-DD6F20A8B59B</object-id>
                    </tp:taxon-name><tp:taxon-status xmlns:xlink="http://www.w3.org/1999/xlink" xlink:type="simple">gen. n.</tp:taxon-status></tp:nomenclature><tp:treatment-sec sec-type="Type species"><title>Type species.</title><p><italic><tp:taxon-name>Munida granulata</tp:taxon-name></italic> Henderson, 1885; here designated and by monotypy.</p></tp:treatment-sec><tp:treatment-sec sec-type="Diagnosis"><title>Diagnosis.</title><p>Carapace as long as wide; dorsal surface granulose, with some scattered spines and small spinules with short uniramous setae and without transverse ridges; few and short setae along anterior branch of cervical groove; posterior margin with some spines; rostrum spiniform, upturned distally, larger and thicker than supraocular spines; supraocular spines small, clearly not reaching midlength of rostrum and falling short the end of corneae; margin between rostral and supraocular spines straight or slightly concave; anterolateral spines well developed situated at front near anterolateral angles, reaching the level between rostrum and supraocular spines; lateral margins with some spines. Eyes large, maximum corneal diameter about half distance between bases of anterolateral spines. Lateral margin of antennular article 1 with distal slender portion about half as long as proximal inflated portion, with 2 distal spines. Antennal peduncle with anterior prolongation of article 1 spiniform; article 2 with distomesial spine long, almost reaching end of anterior prolongation of article 1. P1–P4 long and <!--PageBreak-->slender, squamate; P2–P4 dactyli slender, curved and unarmed along flexor margin. Male gonopods only present on the second abdominal somites.</p></tp:treatment-sec><tp:treatment-sec sec-type="Etymology"><title>Etymology.</title><p>The generic name <italic><tp:taxon-name>Hendersonida</tp:taxon-name></italic> acknowledges the meaningful contributions of John Robertson Henderson (1863–1925) to the field of crustacean taxonomy. Gender: feminine.</p></tp:treatment-sec><tp:treatment-sec sec-type="Remarks"><title>Remarks.</title><p>The carapace dorsal surface devoid of distinct transverse ridges or striae, the rostral spine broad at base, the antennal peduncle with a well-developed anterior prolongation of article 1 and the male gonopods absent from the first abdominal link this new genus to <italic><tp:taxon-name>Paramunida</tp:taxon-name></italic> Baba, 1988. This close relationship has been confirmed by molecular evidence that have rendered this new genus as the sister group of <italic><tp:taxon-name>Paramunida</tp:taxon-name></italic> (<xref ref-type="bibr" rid="B16">Cabezas et al. 2012</xref>, <xref ref-type="bibr" rid="B12">Cabezas and Chan 2014</xref>). <italic><tp:taxon-name>Hendersonida</tp:taxon-name></italic> gen. n. may be easily differentiated from <italic><tp:taxon-name>Paramunida</tp:taxon-name></italic> by having the dorsal surface of the carapace covered by granules and the distomesial spine of the antennal article 2 almost reaching the end of anterior prolongation of article 1. The genus contains one species.</p></tp:treatment-sec><ref-list><ref id="B16"><mixed-citation xmlns:xlink="http://www.w3.org/1999/xlink" xlink:type="simple"><person-group><name name-style="western"><surname>Cabezas</surname><given-names>P</given-names></name><name name-style="western"><surname>Sanmartín</surname><given-names>I</given-names></name><name name-style="western"><surname>Paulay</surname><given-names>G</given-names></name><name name-style="western"><surname>Macpherson</surname><given-names>E</given-names></name><name name-style="western"><surname>Machordom</surname><given-names>A</given-names></name></person-group> (<year>2012</year>) <article-title>Deep under the sea: unraveling the evolutionary history of the dep-sea squat lobster <italic>Paramunida</italic> (Decapoda: Munididae).</article-title><source>Evolution</source><volume>66</volume>: <fpage>1878</fpage>–<lpage>1896</lpage>. doi: <ext-link ext-link-type="doi" xlink:href="10.1111/j.1558-5646.2011.01560.x" xlink:type="simple">10.1111/j.1558-5646.2011.01560.x</ext-link></mixed-citation></ref><ref id="B12"><mixed-citation xmlns:xlink="http://www.w3.org/1999/xlink" xlink:type="simple"><person-group><name name-style="western"><surname>Cabezas</surname><given-names>P</given-names></name><name name-style="western"><surname>Chan</surname><given-names>TY</given-names></name></person-group> (<year>2014</year>) <article-title>Deep-sea squat lobsters of the genus <italic>Paramunida</italic> Baba, 1988 (Crustacea: Decapoda: Munididae) from the Philippines Panglao 2004, Panglao 2005 and Aurora 2007 expeditions, with the description of three new species.</article-title><source>Raffles Bulletin of Zoology</source><volume>62</volume>: <fpage>302</fpage>–<lpage>316</lpage>.</mixed-citation></ref></ref-list></tp:taxon-treatment>
