# Supplementary material for: A new species of Paramunida Baba, 1988 from the Central Pacific Ocean and a new genus to accommodate P. granulata (Henderson, 1885)
Source: Zookeys. 2014 Jul 10;(425):15–32. doi: 10.3897/zookeys.425.7882 (PMC4137303; doi:10.3897/zookeys.425.7882)
Supplement: XML Treatment for Hendersonida granulata [file zookeys.425.7882-treatment4.xml]

<!DOCTYPE tp:taxon-treatment
  PUBLIC "-//TaxonX//DTD Taxonomic Treatment Publishing DTD v0 20100105//EN" "tax-treatment-NSO.dtd">
<tp:taxon-treatment xmlns:tp="http://www.plazi.org/taxpub"><tp:treatment-meta><kwd-group><label>Taxon classification</label><kwd><named-content content-type="kingdom">Animalia</named-content></kwd><kwd><named-content content-type="order">Decapoda</named-content></kwd><kwd><named-content content-type="family">Munididae</named-content></kwd></kwd-group><mixed-citation publication-type="journal"><person-group><name><surname>Cabezas</surname><given-names>Patricia</given-names></name><name><surname>Macpherson</surname><given-names>Enrique</given-names></name></person-group><article-title>A new species of <italic>Paramunida</italic> Baba, 1988 from the Central Pacific Ocean and a new genus to accommodate <italic>P. granulata</italic> (Henderson, 1885)</article-title><source>Zookeys</source><day>10</day><month>7</month><year>2014</year><volume>2014</volume><issue>425</issue><fpage>15</fpage><lpage>32</lpage><pub-id pub-id-type="doi">10.3897/zookeys.425.7882</pub-id></mixed-citation></tp:treatment-meta><tp:nomenclature><tp:taxon-name>
                        <tp:taxon-name-part taxon-name-part-type="genus">Hendersonida</tp:taxon-name-part>
                        <tp:taxon-name-part taxon-name-part-type="species">granulata</tp:taxon-name-part>
                    </tp:taxon-name><tp:taxon-authority>(Henderson, 1885)</tp:taxon-authority><xref ref-type="fig" rid="F3">Fig. 3</xref><tp:nomenclature-citation-list><tp:nomenclature-citation><tp:taxon-name>Munida granulata</tp:taxon-name><comment> Henderson, 1885: 409 (S of the Fiji Islands, 549 m). – <xref ref-type="bibr" rid="B18">Henderson 1888</xref>: 133, pl. 14, figs 3, 3a, 3b (off Matuku, Fiji, 576 m).</comment></tp:nomenclature-citation><tp:nomenclature-citation><tp:taxon-name>Paramunida granulata</tp:taxon-name><comment>. – Baba, 1988: 176, fig. 72 (Moluccas off W coast of Halmahera, 545 m). – <xref ref-type="bibr" rid="B21">Macpherson 1993</xref>: 452, figs 3, 13 (New Caledonia, Loyalty Islands and Indonesia; reexamination of type material; 439–650 m). – <xref ref-type="bibr" rid="B22">Macpherson 1996</xref>: 412 (SW Pacific (Futuna Island, Wallis Islands, Bayonnaise Bank), 400–450 m). – <xref ref-type="bibr" rid="B24">Macpherson 2004</xref>: 287 (Fiji and Tonga, 395–592 m). – <xref ref-type="bibr" rid="B3">Ahyong and Poore 2004</xref>: 68 (Queensland, 548 m). – <xref ref-type="bibr" rid="B7">Baba 2005</xref>: 302 (key, synonymies). – <xref ref-type="bibr" rid="B11">Baba et al. 2008</xref>: 172 (list of occurrences). – <xref ref-type="bibr" rid="B27">Macpherson and Baba 2011</xref>: 60. – <xref ref-type="bibr" rid="B15">Cabezas et al. 2010</xref>: 23, fig 13C, 16I (Tonga, Vanuatu, Loyalty Islands, 550–600 m).</comment></tp:nomenclature-citation></tp:nomenclature-citation-list></tp:nomenclature><tp:treatment-sec sec-type="Diagnosis"><title>Diagnosis.</title><p>(modified from <xref ref-type="bibr" rid="B15">Cabezas et al. 2010</xref>) Rostrum clearly triangular, larger than supraocular spines, with thin dorsal carina; margin between rostral and supraocular spines straight or slightly concave. Minute spinules on gastric and hepatic regions forming groups arising from scale-like striae and with few short uniramous setae. Mesogastric region with 1 well-developed spine. Median cardiac region with 3 or 4 well-developed spines. Few and short setae along anterior branch of cervical groove. Sternal plastron squamate, with numerous striae on sternites 4–7. Lateral margin of antennular article 1 with distal slender portion about half as long as proximal inflated portion. Antennal peduncle with anterior prolongation of article 1 spiniform; article 2 twice longer than broad, with distomesial spine long, almost reaching end of anterior prolongation of article 1, distolateral spine nearly reaching end of article 3; article 3 1.5 times longer than broad. Base of P1 carpus without bundle of setae. P2 propodus 7–8 times as long as wide, and 1.2–1.3 times longer than dactylus.</p><!--PageBreak--></tp:treatment-sec><tp:treatment-sec sec-type="Distribution"><title>Distribution.</title><p>Philippines, Indonesia, Queensland, New Caledonia, Loyalty Islands, Fiji, Tonga, Futuna Island, Vanuatu, Wallis Islands and Bayonnaise Bank, between 395 and 650 m.</p></tp:treatment-sec><tp:treatment-sec sec-type="Remarks"><title>Remarks.</title><p>Detailed illustrations for <italic><tp:taxon-name>Hendersonida granulata</tp:taxon-name></italic> are included in <xref ref-type="bibr" rid="B6">Baba (1988)</xref>, <xref ref-type="bibr" rid="B21">Macpherson (1993)</xref> and the antennule, antenna and dorsal surface of the carapace were newly illustrated in <xref ref-type="bibr" rid="B15">Cabezas et al. (2010)</xref>.</p></tp:treatment-sec><tp:treatment-sec><!--Section generated to contain objects referenced in tp:taxon-treatment.--><fig id="F3" position="float" orientation="portrait"><label>Figure 3.</label><caption><p>Dorsal surface of the carapace, dorsal view. <bold>A</bold> <italic><tp:taxon-name>Paramunida haigae</tp:taxon-name></italic> sp. n., NOAA <italic>Townsend Cromwell</italic> Cruise, holotype, male 16.6 mm. <bold>B</bold> <italic><tp:taxon-name>Hendersonida granulata</tp:taxon-name></italic>, BATHUS 2, Stn CP735, female, 13.7 mm.</p></caption><graphic xmlns:xlink="http://www.w3.org/1999/xlink" xlink:href="zookeys-425-015-g003.jpg" position="float" orientation="portrait" xlink:type="simple"/></fig></tp:treatment-sec><ref-list><ref id="B18"><mixed-citation xmlns:xlink="http://www.w3.org/1999/xlink" xlink:type="simple"><person-group><name name-style="western"><surname>Henderson</surname><given-names>JR</given-names></name></person-group> (<year>1888</year>) <article-title>Report on the Anomura collected by H.M.S. Challenger during the years 1873–76.</article-title><source>Report on the Scientific Results of the Voyage of H.M.S Challenger during the years 1873–76. Zoology</source>, <volume>27</volume>: <fpage>1</fpage>–<lpage>221</lpage>, 21 pls.</mixed-citation></ref><ref id="B21"><mixed-citation xmlns:xlink="http://www.w3.org/1999/xlink" xlink:type="simple"><person-group><name name-style="western"><surname>Macpherson</surname><given-names>E</given-names></name></person-group> (<year>1993</year>) <article-title>Crustacea Decapoda: species of the genus <italic>Paramunida</italic> Baba, 1988 (Galatheidae) from the Philippines, Indonesia and New Caledonia.</article-title> In: <person-group><name name-style="western"><surname>Crosnier</surname><given-names>A</given-names></name></person-group> (<role>Ed</role>)  <issue-title>Résultats des Campagnes MUSORSTOM</issue-title>, <volume>volume 10</volume>. <source>Mémoires du Muséum National d'Histoire Naturelle, Paris</source><volume>156</volume>: <fpage>443</fpage>–<lpage>473</lpage>.</mixed-citation></ref><ref id="B22"><mixed-citation xmlns:xlink="http://www.w3.org/1999/xlink" xlink:type="simple"><person-group><name name-style="western"><surname>Macpherson</surname><given-names>E</given-names></name></person-group> (<year>1996</year>) <article-title>Crustacea Decapoda: new records of species of the genera <italic>Munida</italic> Leach, 1820 and <italic>Paramunida</italic> Baba, 1988 (Galatheidae) from New Caledonia, with the descriptions of three new species.</article-title> In: <person-group><name name-style="western"><surname>Crosnier</surname><given-names>A</given-names></name></person-group> (<role>Ed</role>) <issue-title>Résultats des Campagnes MUSORSTOM</issue-title>, <volume>volume 15</volume>. <source>Mémoires du Muséum National d'Histoire Naturelle, Paris</source><volume>168</volume>: <fpage>423</fpage>–<lpage>431</lpage>.</mixed-citation></ref><ref id="B24"><mixed-citation xmlns:xlink="http://www.w3.org/1999/xlink" xlink:type="simple"><person-group><name name-style="western"><surname>Macpherson</surname><given-names>E</given-names></name></person-group> (<year>2004</year>) <article-title>Species of the genus <italic>Munida</italic> Leach, 1820 and related genera from Fiji and Tonga (Crustacea: Decapoda: Galatheidae).</article-title> In: <person-group><name name-style="western"><surname>Marshall</surname><given-names>BA</given-names></name><name name-style="western"><surname>Richer de Forges</surname><given-names>B</given-names></name></person-group> (<role>Eds</role>) <issue-title>Tropical Deep-Sea Benthos</issue-title>, <volume>volume 23</volume>. <source>Mémoires du Muséum National d'Histoire Naturelle, Paris</source><volume>191</volume>: <fpage>231</fpage>–<lpage>292</lpage>.</mixed-citation></ref><ref id="B3"><mixed-citation xmlns:xlink="http://www.w3.org/1999/xlink" xlink:type="simple"><person-group><name name-style="western"><surname>Ahyong</surname><given-names>ST</given-names></name><name name-style="western"><surname>Poore</surname><given-names>GCB</given-names></name></person-group> (<year>2004</year>) Deep-water Galatheidae (Crustacea: Decapoda: Anomura) from southern and eastern Australia. Zootaxa 472, 3–76.</mixed-citation></ref><ref id="B7"><mixed-citation xmlns:xlink="http://www.w3.org/1999/xlink" xlink:type="simple"><person-group><name name-style="western"><surname>Baba</surname><given-names>K</given-names></name></person-group> (<year>2005</year>) <article-title>Deep-sea chirostylid and galatheid crustaceans (Decapoda: Anomura) from the Indo-West Pacific, with a list of species.</article-title><source>Galathea Reports</source><volume>20</volume>: <fpage>1</fpage>–<lpage>317</lpage>.</mixed-citation></ref><ref id="B11"><mixed-citation xmlns:xlink="http://www.w3.org/1999/xlink" xlink:type="simple"><person-group><name name-style="western"><surname>Baba</surname><given-names>K</given-names></name><name name-style="western"><surname>Macpherson</surname><given-names>E</given-names></name><name name-style="western"><surname>Poore</surname><given-names>GCB</given-names></name><name name-style="western"><surname>Ahyong</surname><given-names>ST</given-names></name><name name-style="western"><surname>Bermudez</surname><given-names>A</given-names></name><name name-style="western"><surname>Cabezas</surname><given-names>P</given-names></name><name name-style="western"><surname>Lin</surname><given-names>CW</given-names></name><name name-style="western"><surname>Nizinski</surname><given-names>M</given-names></name><name name-style="western"><surname>Rodrigues</surname><given-names>C</given-names></name><name name-style="western"><surname>Schnabel</surname><given-names>KE</given-names></name></person-group> (<year>2008</year>) <article-title>Catalogue of squat lobsters of the world (Crustacea: Decapoda: Anomura–families Chirostylidae, Galatheidae and Kiwaidae).</article-title><source>Zootaxa</source><volume>1905</volume>: <fpage>1</fpage>–<lpage>220</lpage>. doi: <ext-link ext-link-type="doi" xlink:href="10.1651/07-2823R.1" xlink:type="simple">10.1651/07-2823R.1</ext-link></mixed-citation></ref><ref id="B27"><mixed-citation xmlns:xlink="http://www.w3.org/1999/xlink" xlink:type="simple"><person-group><name name-style="western"><surname>Macpherson</surname><given-names>E</given-names></name><name name-style="western"><surname>Baba</surname><given-names>K</given-names></name></person-group> (<year>2011</year>) <article-title>Taxonomy of squat lobsters.</article-title> In: <person-group><name name-style="western"><surname>Poore</surname><given-names>G</given-names></name><name name-style="western"><surname>Ahyong</surname><given-names>S</given-names></name><name name-style="western"><surname>Taylor</surname><given-names>J</given-names></name></person-group> (<role>Eds</role>) <source>The Biology of Squat Lobsters</source>. <publisher-name>CSIRO Publishing</publisher-name>, <publisher-loc>Australia</publisher-loc>, <fpage>40</fpage>–<lpage>73</lpage>.</mixed-citation></ref><ref id="B15"><mixed-citation xmlns:xlink="http://www.w3.org/1999/xlink" xlink:type="simple"><person-group><name name-style="western"><surname>Cabezas</surname><given-names>P</given-names></name><name name-style="western"><surname>Macpherson</surname><given-names>E</given-names></name><name name-style="western"><surname>Machordom</surname><given-names>A</given-names></name></person-group> (<year>2010</year>) <article-title>Taxonomic revision of the genus <italic>Paramunida</italic> Baba, 1988 (Crustacea: Decapoda: Galatheidae): a morphological and molecular approach.</article-title><source>Zootaxa</source><volume>2712</volume>: <fpage>1</fpage>–<lpage>60</lpage>.</mixed-citation></ref><ref id="B6"><mixed-citation xmlns:xlink="http://www.w3.org/1999/xlink" xlink:type="simple"><person-group><name name-style="western"><surname>Baba</surname><given-names>K</given-names></name></person-group> (<year>1988</year>) <article-title>Chirostylid and galatheid crustaceans (Decapoda: Anomura) of the "Albatross" Philippine Expedition, 1907–1910.</article-title><source>Researches on Crustacea, Special Number</source><volume>2</volume>: <fpage>1</fpage>–<lpage>203</lpage>.</mixed-citation></ref></ref-list></tp:taxon-treatment>
